# Supplementary material for: DNA methylation at quantitative trait loci (mQTLs) varies with cell type and nonheritable factors and may improve breast cancer risk assessment
Source: NPJ Precis Oncol. 2023 Sep 27;7:99. doi: 10.1038/s41698-023-00452-2 (PMC10533818; doi:10.1038/s41698-023-00452-2)
Supplement: Supplementary file 2 — Supplementary Table 3. [file 41698_2023_452_MOESM2_ESM.xlsx]

## Sheet: Supplementary Table 3
CpG
